# Supplementary material for: Unlocking the Potential of the ANN Optimization in Sweet Potato Varieties Drying Processes
Source: Foods. 2023 Dec 29;13(1):134. doi: 10.3390/foods13010134 (PMC10778433; doi:10.3390/foods13010134)
Supplement: Supplementary file 1 [file foods-13-00134-s001.zip]

Archive with 1 entries (1 files):
- foods-2782492-supplementary.pdf
